# Supplementary material for: A Two-Country Questionnaire Study of Biomedical Student Opinions Regarding Online Teaching During COVID-19
Source: Epidemiologia (Basel). 2024 Nov 18;5(4):692–705. doi: 10.3390/epidemiologia5040048 (PMC11587014; doi:10.3390/epidemiologia5040048)
Supplement: Supplementary file 1 [file epidemiologia-05-00048-s001.zip]

Archive with 1 entries (1 files):
- epidemiologia-3237793-supplementary.pdf
